# Supplementary material for: BCG Induces PD-1 Upregulation on Circulating CD8+ T Cells and IL-6 and IL-8 Secretion In Vitro
Source: Oncol Res. 2026 Jun 16;34(7):20. doi: 10.32604/or.2026.075738 (PMC13292045; doi:10.32604/or.2026.075738)
Supplement: Supplementary file 1 [file OncolRes-34-75738-s001.zip]

Archive with 1 entries (1 files):
- TSP_OR_75738-Supplementary_Material.pdf
